# Supplementary material for: A Bioassay-Guided Fractionation of Rosemary Leaf Extract Identifies Carnosol as a Major Hypertrophy Inducer in Human Skeletal Muscle Cells
Source: Nutrients. 2021 Nov 23;13(12):4190. doi: 10.3390/nu13124190 (PMC8706380; doi:10.3390/nu13124190)
Supplement: Supplementary file 1 [file nutrients-13-04190-s001.zip]

Archive with 1 entries (1 files):
- nutrients-1421754-supplementary.pdf
